# Supplementary material for: pH-TriggeredRelease of Cinnamon Essential Oil from Sodium Alginate-Shellac Nanoparticles: Rational Design, Enhanced Stability and Antibacterial Efficacy
Source: Foods. 2026 Apr 4;15(7):1237. doi: 10.3390/foods15071237 (PMC13074001; doi:10.3390/foods15071237)
Supplement: Supplementary file 1 [file foods-15-01237-s001.zip]

Archive with 1 entries (1 files):
- foods-4208361-supplementary.pdf
